# Supplementary material for: Long-Term Outcomes of Endovascular Treatment for Type B Aortic Dissection with Simple Renal Cysts: A Multicenter Retrospective Study
Source: Rev Cardiovasc Med. 2022 Jun 24;23(7):226. doi: 10.31083/j.rcm2307226 (PMC11266766; doi:10.31083/j.rcm2307226)
Supplement: Supplementary file 1 [file 2153-8174-23-7-226-s1.zip]

Archive with 4 entries (3 files):
- 2153-8174-23-7-226-s1/
- 2153-8174-23-7-226-s1/Thumbs.db
- 2153-8174-23-7-226-s1/v0-Supplementary Figures.docx
- 2153-8174-23-7-226-s1/v1-Supplementary Tables.docx
